# Supplementary material for: Characterization of Ixodes ricinus Fibrinogen-Related Proteins (Ixoderins) Discloses Their Function in the Tick Innate Immunity
Source: Front Cell Infect Microbiol. 2017 Dec 8;7:509. doi: 10.3389/fcimb.2017.00509 (PMC5727070; doi:10.3389/fcimb.2017.00509)
Supplement: Supplementary file 6 [file DataSheet2.ZIP]

Archive with 1 entries (1 files):
- Supporting informations Alignment used in Figure 1.fas
