# Supplementary material for: Characterization of Ixodes ricinus Fibrinogen-Related Proteins (Ixoderins) Discloses Their Function in the Tick Innate Immunity
Source: Front Cell Infect Microbiol. 2017 Dec 8;7:509. doi: 10.3389/fcimb.2017.00509 (PMC5727070; doi:10.3389/fcimb.2017.00509)
Supplement: Supplementary file 6 [file DataSheet2.ZIP › Supporting informations Alignment used in Figure 1.fas]

>ISCW001478
CSGGTLSGGWWFKRCNKANLNGRNFKHPSS----IRGLGITWHINGKDDS-YNYIYESVEMKIR
>ISCW002664
CAQ-EYRGGWWYVGCHQSNLNGLNLNGAHSS----YGDGIEWSALREDQ--QRYSYPEVTMKIR
>ISCW024182
CFRETLTGGWWFKRCNEANLNGRKLTLLLPTTK---PRGITWNIQGDIKA-YDYTYEKVEMKIR
>ISCW024125
CAE-KFRGGWWYTSCHHSNLNGLNLNGQHPS----YADGIDWSQLYEVTGLHHYSYPEVQMKIR
>ISCW003711
CVS-QISGGWWFNGCIHSNLNGWKFKESVPETS--KGLGITWYNRNDKSS-YFDVYSEVEMKIR
>ISCW024309
CYG-ALSGGWWFKKCTEANLNGRKLPIVLPTK----TLGITWNIKGDMDS-YYYPYQKVEMKIR
>ISCW004981
CLRETLTGGWWFKKCNNANLNGRKIDFVLLAG----PRGITWHKTGDMKS-YSYTYDKVEMKIR
>ISCW024400
CSG-SLSGGWWFNTCNEANLNGRKSSISP-----TKALGITWHIKYNYES-YYYTYHKVEMQIR
>ISCW024445
CAE-KFRGGWWYTSCHHSNLNGLNLNGRHPS----YADGIDWSQLYEVTGLHHYSYPEVQMKIR
>ISCW024486
CSQKRLSGGWWFKKCNEANLNGFKLPFVLPNK----PLAITWNVKSDINA-YSYTYDKVEMKIR
>ISCW010128
CSG-SQSGGWWFKECSKSNLNGFHSTIHPL----IRAFSITWHIKDKDES-YYYTYHKVEMKIR
>ISCW008812
CYP-PLSGGWWYNECLRSNLNGRKLQSTDSKNK--RGLGITWFKDGDRNS-YDAIYDQVEMKIR
>ISCW009412
CAK-THKAGWWFHSCYSVLLTGEYSQDRNTP----STKGIRWPSWK------TVPLKAVEMKIR
>ISCW024554
CSL-KLSGGWWFKKCVESNLNGLKFTSNSS----MRALGITWHTKGKNES-YYYSYHKVEMKIR
>ISCW024548
CSI-RLSGGWWFKRCNEANLNGYHSTSNSS----IRAFSITWHIKGNIES-YYYTYHKVEMKIR
>ISCW024686
CAT-TYKGGWWYAACHSSNLNGLNLNGPHTS----FADGIEWSRRNHVGGLHHYSYPEARMMIR
>ISCW024644
CSD-RLSGGWWFKECNEANLNGRKFTYTS--PT--KALGITWHIKGKEES-YKYIYEKVEMKIR
>ISCW024801
CSI-RLSGGWWFKRCNEANLNGYHSTSNSS----IRAFSITWHIEGNIES-YYYTYHKVEMKIR
>ISCW024814
CSD-RLSGGWWFKECNEANLNGRKFKNPSQLPSTLKTLGITWHIKGNEES-YKYIYDSVEMKIR
>ISCW013746
CAT-TYKGGWWYAACHISNLNGLNLNGPHTS----YADGMEWSRRNHVEGLYHYSYPETRMMIR
>ISCW024835
CSA-RLSGGWWFKTCNEANLNGRKFTQKST----IRALGITWHIKDIYDS-YFYTYDKVEMKIR
>AAP93589dorinM
CAV-EFKGAWWYTSCHGSNLNGLNLNGEHPS----YADGIEWSARGGSTGLYYYSYPNVEMKVR
>AAM88421OMFREP
CAV-TYKGAWWYTRCHVANLNGLNLNGFHVS----FADGIEWSIRGGAGSLYHYSYPQVEMKMR
>AAQ93650ixoderinA
CAA-TYKGGWWYAACHISNLNGLNLNGPHAS----FADGIEWSRRNHVGGLYHYSYPEARMMIR
>AAV41827IxoderinB
APD-RLSGGWWFKECNKANLNGSKFEYALELKT-SKSLGITWYIKDNDQS-YYYVYDGVEMKIR
>BAA84188techylectin5A
CAQ-TYKGGWWYDRCHESNLNGLYLNGEHNS----YADGIEWRAWKG----YHYSLPQVEMKIR
>BAA84189techylectin5B
CAE-AYKGGWWYNACHHSNLNGMYLRGPHEE----SAVGVNWYQWRG----HNYSLKVSEMKIR
>AGAP000806
CAH-RTAAGWWHRSCTRINLNGLYGNESGVR----FAYWLDWLHLQG--------LKRTRIMIR
>GCJO01000224ixoderinC
CAK-THKAGWWFHSYYSVLLTGEYSQDRNTP----STKGIRWPSWK------TVPLKAVEMKIR
